# Supplementary material for: Hedgehog Suppresses Paclitaxel Sensitivity by Regulating Akt-Mediated Phosphorylation of Bax in EGFR Wild-Type Non-Small Cell Lung Cancer Cells
Source: Front Pharmacol. 2022 Feb 18;13:815308. doi: 10.3389/fphar.2022.815308 (PMC8894848; doi:10.3389/fphar.2022.815308)
Supplement: Supplementary file 2 [file DataSheet2.xlsx]

## Sheet: Figure 1
	Figure 1A								Figure 1B
		GLI1/actin	1	2	3	Mean	SEM			GLI1/Actin	1	2	2	Mean	SEM
	PTX	0	0.16	0.416667	0.24	0.272222	0.075		Ag1.5	0	0.177778	0.177083	0.165323	0.173395	0.004
		15	0.25	0.347826	0.26087	0.286232	0.028			0.5	0.295455	0.223404	0.195833	0.238231	0.03
		30	0.807692	0.68	0.64	0.709231	0.048			1	0.290698	0.33	0.26	0.293566	0.02
		60	0.88	0.72	0.791667	0.797222	0.046			3	0.2	0.350515	0.25	0.266838	0.142
		180	1.6	0.863636	0.846154	1.10326	0.25			6	0.47619	0.391304	0.36	0.409165	0.03
		360	0.5	0.782609	0.608696	0.630435	0.081			24	0.422222	0.2	0.33	0.317407	0.063
		Shh/actin	1	2	3	Mean	SEM			Shh/Actin	1	2	2	Mean	SEM
	PTX	0	0.1	0.34	0.1	0.18	0.008		Ag1.5	0	0.0111111	0.0208333	0.0564516	0.0294654	0.0137
		15	0.3	1.43478	1.4	1.04493	0.3718			0.5	0.045	0.0638298	0.133333	0.080721	0.0268
		30	0.6	0.875	1.16	0.878333	0.16			1	0.18	0.168421	0.234234	0.194218	0.0189
		60	1.8	0.88	1.3	1.32667	0.2659			3	0.2	0.268041	0.304348	0.257463	0.03049
		180	1.75	1.68182	1.4	1.61061	0.1069			6	0.14	0.28	0.26	0.226667	0.043
		360	0.75	1.26087	1.33	1.11362	0.18			24	0.00222222	0.0322581	0.0677966	0.0340923	0.01876

## Sheet: Figure 2
	Figre 2A									Figre 2D
	PTX (nM)	1	2	3	Mean	SEM				Cell Viability	1	2	3	Mean	SEM
	0	94.1385	101.243	104.796	100.059	2.9				Veh	95	105	100	100	2.88
	10	95.9147	97.6909	94.1385	95.9147	0.88				GDC	88.3333	95	100	94.4444	3.48
	20	88.81	92.3623	90.5862	90.5862	1.155				PTX	78.3333	91.6667	85	85	3.9
	40	83.4814	74.6004	76.3765	78.1527	2.7				G+P	61.6667	60	56.6667	59.4444	1.68
	60	56.8384	53.286	58.6146	56.2463	1.45				G+P+Z	90	83.3333	81.6667	85	2.72
	100	44.405	37.3002	39.0764	40.2605	2.08				Z-VAD	110	96.6667	95	100.556	4.756
	200	23.6234	19.5382	21.3144	21.492	1.155
	G+P	1	2	3	Mean	SEM				Figre 2E
	0	92.3623	106.572	99.4671	99.4671	4.04				Cell Viability	1	2	3	Mean	SEM
	10	92.3623	88.81	81.7052	87.6258	3.21				Veh	104.384	95.3027	100.313	100	2.6
	20	74.6004	72.8242	71.048	72.8242	0.88				GDC	94.1545	101.148	102.296	99.1997	2.5
	40	58.6146	60.3908	63.9432	60.9828	1.45				PTX	90.9186	97.7035	96.8685	95.1635	2.1
	60	40.8526	40.8526	42.6288	41.4446	0.4				G+P	91.023	92.2756	80.3758	87.8914	3.783
	100	21.3144	23.0906	19.5382	21.3144	1.159
	200	8.881	10.6572	7.1048	8.881	1.025
										Figre 2F
										GLI1/Actin	1	2	3	Mean	SEM
	Figre 2A									Veh	0.2	0.326531	0.288462	0.271664	0.0358
	PTX (nM)	1	2	3	Mean	SEM				GDC	0.12766	0.348101	0.342857	0.272873	0.07269
	0	105.112	96.9325	98.1595	100.068	2.7				PTX	0.533333	0.417143	0.466019	0.472165	0.0336
	10	88.1391	92.229	90.7976	90.3885	1.15				G+P	0.346154	0.225275	0.0566038	0.209344	0.084
	20	84.4581	81.7996	81.7996	82.6857	1
	40	73.2106	77.3006	73.6196	74.7103	1.33				Figre 2F
	60	65.4397	65.4397	61.3497	64.0764	1.33				Shh/Actin	1	2	3	Mean	SEM
	100	49.0797	40.8998	32.7198	40.8998	4.9				Veh	0.209091	0.612245	0.230769	0.350702	0.13
	200	30.6748	22.4949	24.5399	25.9032	2.4				GDC	0.391489	0.753165	0.32381	0.489488	0.13
	G+P	1	2	3	Mean	SEM				PTX	0.715556	0.828571	0.951456	0.831861	0.06
	0	101.227	97.7505	94.683	97.8868	1.86				G+P	0.265385	0.445055	0.301887	0.337442	0.055
	10	87.9346	81.7996	85.8896	85.2079	1.76
	20	61.3497	69.5297	65.4397	65.4397	2.3
	40	55.2147	55.2147	51.1247	53.8514	13.33
	60	46.4213	42.9448	44.3763	44.5808	1.155
	100	24.5399	26.5849	22.4949	24.5399	1.69
	200	12.2699	6.13497	8.17996	8.86162	1.76

## Sheet: Figure 3
	Figre 3A	PTX (nM)	1	2	3	Mean	SEM		Figre 3E		1	2	3	Mean	SEM		Figre 3G		1	2	3	Mean	SEM
	C-PARP/F-PARP	0	0.1	0.07	0.036657	0.068886	0.018		C-PARP/F-PARP	Veh	0	0.011765	0	0.003922	0.003		C-PARP/F-PARP	Veh	0.028037	0.07	0.0625	0.053512	0.01288
		20	0.236646	0.16	0.157306	0.18465	0.025			GDC	0.020408	0	0.022727	0.014378	0.0066			Ag	0.178571	0.061224	0.074468	0.104755	0.037
		40	0.557159	0.407	0.372444	0.445534	0.0579			PTX	0.039216	0.011236	0.022222	0.024225	0.0057			PTX	0.455696	0.460674	0.281553	0.399308	0.059
		60	0.48627	0.5	0.505027	0.497099	0.0066			G+P	0.138298	0.094118	0.102273	0.111563	0.0135			A+P	0.255319	0.18	0.166667	0.200662	0.0276
		100	0.566249	0.56	0.519279	0.548509	0.0166
		200	0.458534	0.68	0.44807	0.528868	0.0757		Figre 3E		1	2	3	Mean	SEM		Figre 3G		1	2	3	Mean	SEM
									Caspase-3/Procaspase-3	Veh	0.064516	0	0.01005	0.024855	0.01856		Caspase-3/Procaspase-3	Veh	0.035667	0.037915	0.031746	0.035109	0.00154
	Figre 3B	Apoptosis	1	2	3	Mean	SEM			GDC	0.037037	0.012821	0.029412	0.026423	0.007			Ag	0.041687	0.025126	0.022321	0.029711	0.13
		Veh	6	5	9	6.66667	1.2			PTX	0.04186	0.060241	0.048077	0.050059	0.00554			PTX	0.068531	0.070707	0.057143	0.06546	0.004
		GDC	8	7	11	8.66667	1.2			G+P	0.140777	0.219512	0.25	0.20343	0.03256			A+P	0.030736	0.018957	0.031818	0.02717	0.004
		PTX	7	8	12	9	1.52
		G+P	24	18	16	19.3333	2.4		Figre 3F		1	2	3	Mean	SEM		Figre 3H		1	2	3	Mean	SEM
									Abnormal mitotic cells	Veh	6	5	2	4.33333	2.08167		C-PARP/F-PARP	Veh	0.5	0.49	0.49	0.493333	0.003
	Figre 3C	Annexin V	1	2	3	Mean	SEM			GDC	1	5	7	4.33333	3.05505			Ag	0.56	0.58	0.51	0.55	0.02
		Veh	0.94	1.01	1.03	0.993333	0.027			PTX	14	10	16	13.3333	3.05505			PTX	0.69	0.775	0.816	0.760333	0.037
		GDC	1.03	1.05	1.04	1.04	0.0057			G+P	27	25	22	24.6667	2.51661			A+P	0.477	0.53	0.53	0.512333	0.0176
		PTX	1.43	1.3	1.33	1.35333	0.39
		G+P	1.759	1.83	1.91	1.833	0.0436
	Figre 3D	TUNEL	1	2	3	Mean	SEM
		Veh	5	3	4	4	1
		GDC	3	2	6	3.66667	2.08167
		PTX	12	7	7	8.66667	2.88675
		G+P	18	24	16	19.3333	4.16333

## Sheet: Figure 4
	Figre 4A									Figre 4B									Figre 4D
			1	2	3	Mean	SEM					1	2	3	Mean	SEM			TMRE	1	2	3	Mean	SEM
	cIAP1/Actin	Veh	0.738966	0.746753	0.78169	0.755803	0.014			P-Akt/Akt	Veh	0.895	0.86	0.857	0.870667	0.012			Veh	1.04118	0.994561	0.963481	0.999741	0.02
		GDC	0.829146	0.74359	0.864286	0.81234	0.03595				LY	0.186	0.544	0.17	0.3	0.122			GDC	0.986791	1.0101	0.971251	0.989381	0.0088
		PTX	0.825369	0.784314	0.846715	0.818799	0.018				PTX	1.29	1.05	1.14	1.16	0.07			PTX	1.41414	1.3209	1.35975	1.36493	0.031
		G+P	0.569247	0.604027	0.7	0.624425	0.039				L+P	0.02	0	0.0217	0.0139	0.0069			G+P	2.13675	2.03574	2.5641	2.24553	0.149
			1	2	3	Mean	SEM					1	2	3	Mean	SEM
	XIAP/Actin	Veh	0.239852	0.272727	0.28169	0.264757	0.015			P-Bax/Bax	Veh	0.21	0.21	0.18	0.2	0.01
		GDC	0.251171	0.262821	0.257143	0.257045	0.0029				LY	0.16	0.3	0.26	0.24	0.04
		PTX	0.21179	0.27451	0.248175	0.244825	0.0175				PTX	0.58	0.6	0.4	0.526667	0.063
		G+P	0.196469	0.288591	0.181159	0.222073	0.03345				L+P	0.23	0.22	0.18	0.21	0.015
																.
			1	2	3	Mean	SEM			Figre 4C		1	2	3	Mean	SEM
	Survivin/Actin	Veh	0.450769	0.519481	0.485915	0.485388	0.017			P-Akt/Akt	Veh	0.41	0.4	0.385	0.398333	0.007
		GDC	0.378791	0.397436	0.471429	0.415885	0.028				LY	0.023	0.016	0.023	0.0206667	0.0023
		PTX	0.481452	0.509804	0.554745	0.515334	0.02				PTX	0.47	0.51	0.55	0.51	0.023
		G+P	0.467475	0.42953	0.565217	0.487408	0.04				L+P	0.0087	0.017	0.025	0.0169	0.004
			1	2	3	Mean	SEM					1	2	3	Mean	SEM
	P-Akt/Akt	Veh	0.198301	0.18797	0.198347	0.194873	0.005			P-Bax/Bax	Veh	0.2	0.19	0.145	0.178333	0.0169
		GDC	0.162111	0.16129	0.168	0.1638	0.0026				LY	0.17	0.145	0.158	0.157667	0.004
		PTX	0.253708	0.3	0.333333	0.29568	0.024				PTX	0.3	0.27	0.296	0.288667	0.009
		G+P	0.209224	0.160305	0.233871	0.201133	0.02				L+P	0.14	0.12	0.137	0.132333	0.0062
			1	2	3	Mean	SEM
	P-Bax/Bax	Veh	0.61045	0.622222	0.666667	0.633113	0.017
		GDC	0.771261	0.680851	0.557895	0.670002	0.06
		PTX	1.1425	0.89	1.09302	1.04184	0.07
		G+P	0.400718	0.6	0.482143	0.494287	0.1
			1	2	3	Mean	SEM
	Bax/Actin	Veh	0.537209	0.584416	0.65493	0.592185	0.034
		GDC	0.637506	0.602564	0.678571	0.639547	0.02
		PTX	0.644554	0.653595	0.627737	0.641962	0.009
		G+P	0.679012	0.738255	0.63	0.66	0.03

## Sheet: Figure 5
	Figure 5A									Figure 5F
		DCF-DA	1	2	3	Mean	SEM				Catalase/Actin	1	2	3	Mean	SEM
		Veh	1.0261	0.948992	1.0261	1.0004	0.02				Veh	1.2	1.3	1.7	1.4	0.152
		GDC	1.10913	0.996441	1.0083	1.03796	0.03				GDC	1.3	1.2	1.5	1.33333	0.088
		PTX	1.45907	1.63701	1.60142	1.56584	0.055				PTX	1.3	1.6	1.1	1.33333	0.145
		G+P	3.91459	3.20285	3.71886	3.6121	0.2				G+P	1.4	1.2	1.6	1.4	0.115
	Figure 5B											1	2	3	Mean	SEM
		DHE	1	2	3	Mean	SEM				UCP2/Actin	0.3	0.2	0.4	0.3	0.05
		Veh	0.945166	1.0101	1.04618	1.00048	0.02				Veh	0.4	0.33	0.3	0.343333	0.029
		GDC	1.1544	1.0101	1.14719	1.1039	0.046				GDC	0.3	0.2	0.34	0.28	0.04
		PTX	1.28427	1.21934	1.12554	1.20972	0.045				PTX	0.4	0.35	0.3	0.35	0.028
		G+P	1.55844	1.55123	1.49351	1.53439	0.021				G+P
											SOD1/Actin	1	2	3	Mean	SEM
	Figure 5D	Cell Viability	1	2	3	Mean	SEM				Veh	0.5	0.6	0.7	0.6	0.05
		Veh	100	92	100	97.3333	2.66				GDC	0.4	0.5	0.7	0.533333	0.088
		GDC	87	97	100	94.6667	3.93				PTX	0.5	0.6	0.6	0.566667	0.03
		PTX	88	92	87	89	1.528				G+P	0.5	0.3	0.7	0.5	0.1155
		G+P	70	72	80	74	3.05
		G+P+T	90	88	81.66	86.5533	2.72
		TEM	102	100	95	99	2.08
	Figure 5E	Cell Viability	1	2	3	4	Mean	SEM
		Veh	90	97	96	94	94.25	1.548
		GDC	94	89	98	93	93.5	1.848
		PTX	87	86	85	89	86.75	0.85
		G+P	72	71	73	67	70.75	3.77
		G+P+T	86	87	88	89	87.5	0.645
		TEM	84	92	93	96	91.25	2.562
